# Supplementary material for: Literary Identification of Differentially Hydroxymethylated DNA Regions for Type 2 Diabetes Mellitus: A Scoping Minireview
Source: Int J Environ Res Public Health. 2024 Feb 4;21(2):177. doi: 10.3390/ijerph21020177 (PMC10887687; doi:10.3390/ijerph21020177)
Supplement: Supplementary file 1 [file ijerph-21-00177-s001.zip]

Archive with 1 entries (1 files):
- ijerph-2835072-supplementary.pdf
